# Supplementary material for: Implication of Irisin in Different Types of Cancer: A Systematic Review and Meta-Analysis
Source: Int J Mol Sci. 2022 Sep 1;23(17):9971. doi: 10.3390/ijms23179971 (PMC9456043; doi:10.3390/ijms23179971)
Supplement: Supplementary file 1 [file ijms-23-09971-s001.zip]

Archive with 2 entries (2 files):
- Supplement S1_R1.pdf
- Supplement S2_R1.pdf
